# Supplementary material for: STAT2 Promotes Tumor Growth in Colorectal Cancer Independent of Type I IFN Receptor Signaling
Source: Curr Oncol. 2025 Dec 16;32(12):707. doi: 10.3390/curroncol32120707 (PMC12732172; doi:10.3390/curroncol32120707)
Supplement: Supplementary file 1 [file curroncol-32-00707-s001.zip]

Archive with 1 entries (1 files):
- curroncol-3992821-supplementary.pdf
